# Supplementary material for: Serum geoepidemiology of leprosy biomarkers in a city-wide COVID-19 survey in Brazil
Source: BMC Infect Dis. 2026 Jan 7;26:258. doi: 10.1186/s12879-025-12483-0 (PMC12870420; doi:10.1186/s12879-025-12483-0)
Supplement: Supplementary file 2 — Supplementary Material 2 [file 12879_2025_12483_MOESM2_ESM.xlsx]

## Sheet: Legend
	Clinically evaluated and diagnosed
ANTIBODIES INDEX
Negative	≤ 1.0
Positive low	> 1.0 ≤ 1.5
Positive moderate	> 1.5 ≤ 2.0
Positive high	> 2.0
B	Borderline
MB	Multibacillary
FDG	Physical disability grade
M	Male
F	Female
ND	Undetected
O.D	Optical density

## Sheet: Raw data
ID	LSQ Results	Do you experience numbness in your hands and/or feet?	Tingling?	Numb patches on the skin?	Cramps?	Feeling a stinging or pricking sensation?	Skin blemishes? (Do not consider birthmarks)	Nerve pain?	Lumps on the body?	Swelling in the hands and feet?	Swelling in the face?	Weakness in the hands? (Difficulty buttoning a shirt? Wearing glasses? Writing? Holding pots and pans?)	Weak feet? (Difficulty putting on and/or keeping on slippers?)	Loss of eyelashes and/or eyebrows?	Is there a history of leprosy in the family?	Have you ever had contact with leprosy, or do you know someone close to you at work or in your neighborhood?	MaLeSQs	qPCR-RLEP	PCR Ct	DIAGNOSIS	MDT-U	FDG	CLINICAL FORM
RP1158	POSITIVE	1	0	1	1	1	0	1	1	0	0	0	0	0	0	0	POSITIVE
RP4142	POSITIVE	1	1	0	1	1	0	1	0	0	0	0	0	0	0	1	POSITIVE	NEGATIVE	ND	YES	MB	1	B
RP1068	POSITIVE	1	0	0	1	0	0	0	0	0	0	0	0	0	0	0	POSITIVE
RP1136	POSITIVE	1	0	0	0	1	0	0	0	0	0	1	0	0	0	0	POSITIVE
RP1007	POSITIVE	0	0	0	0	0	1	1	1	0	0	0	0	0	0	0	POSITIVE
RP5126	POSITIVE	1	1	0	0	0	0	0	1	1	0	0	0	0	0	0	POSITIVE
RP2217	POSITIVE	0	0	0	1	0	1	0	0	0	0	0	0	0	0	0	POSITIVE
RP4083	POSITIVE	1	1	0	0	0	0	0	0	1	0	0	0	1	0	0	POSITIVE
RP3020	POSITIVE	0	0	0	0	1	1	1	0	0	0	0	0	0	0	0	POSITIVE
RP4127	POSITIVE	0	0	0	0	0	0	0	0	1	0	1	1	0	0	0	POSITIVE
RP3035	POSITIVE	1	1	1	0	0	0	0	0	1	1	0	0	1	0	0	POSITIVE
RP5070	POSITIVE	0	0	0	1	0	0	0	1	0	0	0	0	0	0	0	NEGATIVE	NEGATIVE	ND	YES	MB	1	B
RP5063	POSITIVE	1	1	0	1	0	0	0	0	1	0	0	0	0	0	0	POSITIVE
RP1041	NEGATIVE	0	0	0	0	0	0	0	0	0	0	0	0	0	0	0	NEGATIVE
RP1035	NEGATIVE	0	0	0	0	0	0	0	0	0	0	0	0	0	0	0	NEGATIVE
RP4129	POSITIVE	0	0	0	0	0	0	1	0	0	0	0	0	0	0	0	POSITIVE
RP1080	POSITIVE	0	0	0	0	0	1	0	0	0	0	0	0	0	0	0	POSITIVE
RP1196	POSITIVE	0	1	1	0	1	1	1	0	0	0	0	0	0	0	0	POSITIVE
RP5031	POSITIVE	1	1	0	1	1	0	0	0	1	1	1	0	0	1	0	POSITIVE
RP5113	POSITIVE	0	0	0	1	0	1	0	0	0	0	0	0	0	0	0	POSITIVE
RP2187	NEGATIVE	0	0	0	0	0	0	0	0	0	0	0	0	0	0	0	NEGATIVE
RP1002	NEGATIVE	0	0	0	0	0	0	0	0	0	0	0	0	0	0	0	NEGATIVE
RP1092	POSITIVE	1	1	0	0	0	0	0	0	0	0	0	0	0	0	0	POSITIVE
RP2153	NEGATIVE	0	0	0	0	0	0	0	0	0	0	0	0	0	0	0	NEGATIVE
RP3100	NEGATIVE	0	0	0	0	0	0	0	0	0	0	0	0	0	0	0	NEGATIVE
RP2178	POSITIVE	0	1	0	1	1	1	0	0	1	0	0	0	0	0	0	POSITIVE
RP4128	POSITIVE	0	1	0	1	0	0	0	0	0	0	0	0	0	0	0	POSITIVE
RP2079	POSITIVE	1	1	1	1	1	0	1	1	1	0	0	1	0	0	0	POSITIVE
RP5025	NEGATIVE	0	0	0	0	0	0	0	0	0	0	0	0	0	0	0	NEGATIVE
RP2154	NEGATIVE	0	0	0	0	0	0	0	0	0	0	0	0	0	0	0	NEGATIVE
RP5050	POSITIVE	1	1	0	0	0	1	0	1	1	0	0	0	1	0	1	POSITIVE
RP2006	POSITIVE	1	1	0	1	1	1	1	0	0	0	1	0	0	0	0	POSITIVE
#N/A	POSITIVE	0	0	0	1	0	0	0	0	0	0	0	0	0	0	0	NEGATIVE
RP1039	POSITIVE	1	0	1	0	0	1	0	0	0	0	0	0	1	0	0	POSITIVE
RP2011	POSITIVE	0	0	0	0	0	0	0	0	0	0	1	0	0	0	0	NEGATIVE
RP2186	NEGATIVE	0	0	0	0	0	0	0	0	0	0	0	0	0	0	0	NEGATIVE
RP2202	POSITIVE	0	0	0	0	0	0	0	0	0	0	0	0	0	0	1	NEGATIVE
RP2221	POSITIVE	0	0	0	1	1	1	1	0	0	0	0	0	0	0	0	POSITIVE
RP2012	NEGATIVE	0	0	0	0	0	0	0	0	0	0	0	0	0	0	0	NEGATIVE
RP4141	POSITIVE	0	0	0	1	1	0	1	0	0	0	0	0	0	0	0	POSITIVE
RP5123	POSITIVE	1	1	0	1	0	1	1	0	1	0	0	0	1	0	0	POSITIVE
RP2123	POSITIVE	0	0	0	0	0	1	0	0	0	0	0	0	0	0	0	POSITIVE
RP3110	POSITIVE	0	0	0	0	0	0	1	0	0	0	0	0	0	0	0	POSITIVE
RP5017	POSITIVE	1	0	0	1	0	0	0	0	0	0	0	0	0	0	0	POSITIVE
RP1082	POSITIVE	0	0	0	1	0	0	0	0	0	0	0	0	0	0	0	NEGATIVE
RP1118	POSITIVE	1	1	0	0	1	1	1	0	0	0	0	0	0	0	0	POSITIVE
RP4021	NEGATIVE	0	0	0	0	0	0	0	0	0	0	0	0	0	0	0	NEGATIVE
RP3007	POSITIVE	0	0	0	0	1	0	0	0	0	0	0	0	0	0	0	NEGATIVE
RP4077	POSITIVE	1	0	0	1	0	0	0	0	0	0	0	0	0	0	0	POSITIVE
RP5036	NEGATIVE	0	0	0	0	0	0	0	0	0	0	0	0	0	0	0	NEGATIVE
RP5058	POSITIVE	0	0	0	0	0	1	0	0	0	0	0	0	0	0	0	POSITIVE
RP2139	POSITIVE	0	0	0	1	0	0	0	0	0	0	0	0	0	0	0	NEGATIVE
RP2090	NEGATIVE	0	0	0	0	0	0	0	0	0	0	0	0	0	0	0	NEGATIVE
RP1116	NEGATIVE	0	0	0	0	0	0	0	0	0	0	0	0	0	0	0	NEGATIVE
RP4093	POSITIVE	0	0	0	1	0	0	0	0	0	0	0	0	0	0	0	NEGATIVE
Rp5058	POSITIVE	1	1	0	1	0	0	0	0	0	0	0	0	0	0	0	POSITIVE
RP1001	POSITIVE	1	1	0	0	0	0	0	0	1	1	0	0	0	0	0	POSITIVE
RP2070	POSITIVE	1	1	0	0	0	0	0	0	0	0	0	0	0	0	0	POSITIVE
RP3051	NEGATIVE	0	0	0	0	0	0	0	0	0	0	0	0	0	0	0	NEGATIVE
RP4028	POSITIVE	1	1	0	0	1	0	1	0	0	0	0	0	0	1	0	POSITIVE			YES	MB	0	B
RP2032	POSITIVE	0	0	0	0	0	0	0	0	0	0	0	0	0	1	1	NEGATIVE
RP4118	POSITIVE	1	1	0	1	1	0	1	0	0	0	0	0	0	0	0	POSITIVE
RP5072	NEGATIVE	0	0	0	0	0	0	0	0	0	0	0	0	0	0	0	NEGATIVE
RP5098	POSITIVE	0	0	0	0	0	0	0	0	1	0	0	0	0	0	0	NEGATIVE
RP2041	POSITIVE	1	1	1	1	0	0	1	0	0	0	1	0	0	0	0	POSITIVE
RP2082	POSITIVE	0	0	0	0	0	0	1	0	0	0	0	0	0	0	0	POSITIVE
RP1141	NEGATIVE	0	0	0	0	0	0	0	0	0	0	0	0	0	0	0	NEGATIVE
RP5040	POSITIVE	0	0	0	1	0	0	1	0	0	0	0	0	0	0	0	POSITIVE
RP5014	POSITIVE	0	0	0	0	0	1	0	0	0	0	0	0	0	0	0	POSITIVE
#N/A	POSITIVE	0	0	0	1	0	0	1	1	0	0	0	0	0	0	0	POSITIVE
RP5090	POSITIVE	0	0	0	0	0	1	1	1	0	0	0	0	0	0	0	POSITIVE
RP2003	POSITIVE	0	0	0	1	1	0	1	0	0	0	0	0	0	0	0	POSITIVE
RP5076	POSITIVE	0	0	1	1	1	1	0	0	1	0	0	0	0	0	0	POSITIVE
RP2083	NEGATIVE	0	0	0	0	0	0	0	0	0	0	0	0	0	0	0	NEGATIVE
RP1044	POSITIVE	0	0	0	1	1	0	0	0	1	0	1	0	0	0	0	POSITIVE
RP4058	NEGATIVE	0	0	0	0	0	0	0	0	0	0	0	0	0	0	0	NEGATIVE
E6145	POSITIVE	0	0	0	1	0	0	0	1	0	0	0	0	0	0	0	NEGATIVE
RP2149	POSITIVE	0	1	0	1	0	0	1	0	1	0	0	0	0	0	0	POSITIVE
RP2072	POSITIVE	1	0	0	0	0	1	0	0	0	0	0	0	0	0	0	POSITIVE
RP1046	NEGATIVE	0	0	0	0	0	0	0	0	0	0	0	0	0	0	0	NEGATIVE
RP1095	POSITIVE	0	0	0	1	0	0	1	0	0	0	0	0	0	0	1	POSITIVE
RP1034	NEGATIVE	0	0	0	0	0	0	0	0	0	0	0	0	0	0	0	NEGATIVE
RP5082	NEGATIVE	0	0	0	0	0	0	0	0	0	0	0	0	0	0	0	NEGATIVE
RP1053	NEGATIVE	0	0	0	0	0	0	0	0	0	0	0	0	0	0	0	NEGATIVE
RP2068	NEGATIVE	0	0	0	0	0	0	0	0	0	0	0	0	0	0	0	NEGATIVE
RP3103	NEGATIVE	0	0	0	0	0	0	0	0	0	0	0	0	0	0	0	NEGATIVE	NEGATIVE	ND	YES	MB	1	B
#N/A	POSITIVE	0	0	0	1	0	0	0	0	1	0	0	0	0	0	1	NEGATIVE
RP2025	POSITIVE	0	0	0	1	0	0	0	1	1	0	0	0	0	0	0	NEGATIVE
RP3094	POSITIVE	0	0	0	1	0	0	0	0	0	0	0	0	0	1	1	NEGATIVE
RP1192	POSITIVE	1	1	0	1	0	0	1	0	1	0	1	0	0	0	0	POSITIVE
RP5106	POSITIVE	1	1	0	0	0	0	0	0	0	0	0	0	0	0	0	POSITIVE
RP2146	POSITIVE	0	0	0	0	1	0	0	0	0	0	1	1	0	0	0	POSITIVE
RP2141	NEGATIVE	0	0	0	0	0	0	0	0	0	0	0	0	0	0	0	NEGATIVE
RP1146	POSITIVE	0	0	0	0	1	0	0	1	1	0	0	0	0	0	0	POSITIVE
RP2152	POSITIVE	0	0	0	0	1	0	0	0	0	0	0	0	0	0	0	NEGATIVE
RP3043	POSITIVE	1	1	0	0	1	1	1	0	1	1	1	0	0	0	0	POSITIVE
RP4062	NEGATIVE	0	0	0	0	0	0	0	0	0	0	0	0	0	0	0	NEGATIVE
RP1154	NEGATIVE	0	0	0	0	0	0	0	0	0	0	0	0	0	0	0	NEGATIVE
RP2150	NEGATIVE	0	0	0	0	0	0	0	0	0	0	0	0	0	0	0	NEGATIVE
RP5065	NEGATIVE	0	0	0	0	0	0	0	0	0	0	0	0	0	0	0	NEGATIVE
RP4194	NEGATIVE	0	0	0	0	0	0	0	0	0	0	0	0	0	0	0	NEGATIVE
RP5115	POSITIVE	0	0	0	0	0	1	0	0	0	0	0	0	0	1	1	POSITIVE
RP3052	POSITIVE	1	1	0	1	0	0	1	1	0	0	0	0	0	0	0	POSITIVE
RP2151	POSITIVE	0	0	0	0	0	1	0	1	0	0	0	0	0	0	0	POSITIVE
RP5118	POSITIVE	0	0	0	0	0	1	1	0	1	0	0	0	0	0	0	POSITIVE
RP1139	POSITIVE	0	0	0	1	0	0	0	0	0	0	0	0	0	0	0	NEGATIVE
RP3081	POSITIVE	0	0	0	0	0	0	0	0	1	0	0	0	0	0	0	NEGATIVE
RP2176	POSITIVE	0	1	1	1	1	1	1	1	1	1	0	0	0	0	1	POSITIVE
RP5088	NEGATIVE	0	0	0	0	0	0	0	0	0	0	0	0	0	0	0	NEGATIVE
RP4143	NEGATIVE	0	0	0	0	0	0	0	0	0	0	0	0	0	0	0	NEGATIVE
RP1183	POSITIVE	1	1	1	1	1	0	1	1	0	0	0	0	0	0	1	POSITIVE	NEGATIVE	ND	YES	MB	0	B
RP3023	NEGATIVE	0	0	0	0	0	0	0	0	0	0	0	0	0	0	0	NEGATIVE
RP1093	POSITIVE	1	1	0	1	0	1	1	1	1	0	1	0	0	0	1	POSITIVE			YES	MB	1	B
RP5010	POSITIVE	1	1	0	1	0	1	1	0	1	0	0	0	1	0	0	POSITIVE			YES	MB	1	B
RP2118	NEGATIVE	0	0	0	0	0	0	0	0	0	0	0	0	0	0	0	NEGATIVE
RP4022	POSITIVE	0	0	0	1	0	1	0	0	0	0	0	0	0	0	0	POSITIVE
RP2134	POSITIVE	0	0	0	0	0	0	1	0	1	0	0	0	0	0	0	POSITIVE
RP2060	POSITIVE	0	0	0	0	0	1	0	0	1	0	0	0	0	0	0	POSITIVE
RP2199	POSITIVE	0	1	0	1	0	1	1	0	1	1	0	0	0	0	1	POSITIVE
RP1042	POSITIVE	0	0	0	0	0	0	0	1	0	0	0	0	0	0	0	NEGATIVE
RP5018	NEGATIVE	0	0	0	0	0	0	0	0	0	0	0	0	0	0	0	NEGATIVE
RP1009	NEGATIVE	0	0	0	0	0	0	0	0	0	0	0	0	0	0	0	NEGATIVE
RP1152	POSITIVE	1	0	0	1	0	1	0	0	0	0	0	0	0	0	1	POSITIVE	NEGATIVE	ND	YES	MB	0	B
RP2004	POSITIVE	1	0	0	1	0	0	0	0	0	0	0	0	1	0	0	POSITIVE
RP3040	POSITIVE	1	1	0	1	0	1	1	1	0	1	0	0	0	0	0	POSITIVE
RP2014	NEGATIVE	0	0	0	0	0	0	0	0	0	0	0	0	0	0	0	NEGATIVE
RP5094	POSITIVE	0	0	0	1	0	1	0	0	1	0	1	1	0	0	0	POSITIVE
RP5054	POSITIVE	0	1	0	1	0	1	0	1	1	1	1	0	0	1	1	POSITIVE
RP1189	POSITIVE	0	0	0	1	0	0	0	1	0	1	1	0	0	0	1	NEGATIVE
RP1181	POSITIVE	0	0	0	1	0	0	1	0	0	0	0	0	0	0	0	POSITIVE
RP3005	POSITIVE	0	0	0	0	0	1	0	0	0	0	0	0	0	0	0	POSITIVE
RP1097	POSITIVE	0	0	0	0	0	1	0	0	0	0	0	0	0	0	0	POSITIVE
RP2073	NEGATIVE	0	0	0	0	0	0	0	0	0	0	0	0	0	0	0	NEGATIVE
RP4001	POSITIVE	0	1	0	1	0	0	0	0	1	0	0	0	0	0	0	NEGATIVE
RP1140	NEGATIVE	0	0	0	0	0	0	0	0	0	0	0	0	0	0	0	NEGATIVE
RP4006	POSITIVE	1	1	0	1	1	0	1	1	0	0	1	1	0	0	1	POSITIVE
RP1028	POSITIVE	0	1	1	1	0	0	1	1	1	0	0	0	0	0	0	POSITIVE
RP5069	POSITIVE	0	0	0	0	0	1	0	0	0	0	0	0	0	0	0	POSITIVE			YES	MB	1	B
RP5062	POSITIVE	0	1	0	1	1	0	1	1	0	0	1	0	0	0	0	POSITIVE
RP2177	POSITIVE	0	0	0	1	0	1	1	0	1	0	0	0	0	0	1	POSITIVE
1057	POSITIVE	1	1	1	0	0	0	0	0	0	0	0	0	0	0	0	POSITIVE
RP4029	POSITIVE	0	0	0	0	0	0	1	0	0	0	0	0	0	0	0	POSITIVE
RP3062	POSITIVE	1	1	1	1	1	0	1	1	0	0	1	1	0	0	0	POSITIVE
RP5024	POSITIVE	0	0	0	1	1	1	1	0	0	0	0	0	0	0	0	POSITIVE
RP3105	POSITIVE	0	0	0	0	0	1	0	0	0	0	0	0	0	1	0	POSITIVE
RP4103	POSITIVE	1	1	1	1	1	1	1	0	1	1	1	0	0	0	1	POSITIVE
RP5080	POSITIVE	0	0	0	0	0	0	1	0	0	0	0	0	0	0	1	POSITIVE
RP2075	POSITIVE	0	1	0	0	0	1	1	0	0	0	0	0	0	0	0	POSITIVE
RP1167	POSITIVE	0	0	0	1	1	1	1	0	1	0	0	1	0	0	0	POSITIVE
RP4061	NEGATIVE	0	0	0	0	0	0	0	0	0	0	0	0	0	0	0	NEGATIVE
RP5067	POSITIVE	0	0	0	0	0	0	0	0	1	0	0	0	0	0	1	NEGATIVE
RP1052	POSITIVE	0	0	0	1	1	0	1	0	0	0	0	0	0	0	0	POSITIVE
RP2157	POSITIVE	0	0	0	0	0	0	0	0	1	0	0	0	0	0	0	NEGATIVE
RP3115	POSITIVE	1	1	1	1	1	1	1	0	1	0	1	1	1	0	0	POSITIVE
RP2071	NEGATIVE	0	0	0	0	0	0	0	0	0	0	0	0	0	0	0	NEGATIVE
RP5079	POSITIVE	0	0	0	1	0	1	0	0	0	0	0	0	0	0	0	POSITIVE
RP1162	POSITIVE	0	0	0	0	0	0	0	0	0	0	1	0	0	0	0	NEGATIVE
RP2056	POSITIVE	1	1	0	1	1	0	1	1	0	0	1	1	0	0	0	POSITIVE
RP4054	NEGATIVE	0	0	0	0	0	0	0	0	0	0	0	0	0	0	0	NEGATIVE
RP5109	NEGATIVE	0	0	0	0	0	0	0	0	0	0	0	0	0	0	0	NEGATIVE
RP2220	POSITIVE	1	1	0	1	1	1	1	0	1	0	1	0	0	0	0	POSITIVE
RP5059	NEGATIVE	0	0	0	0	0	0	0	0	0	0	0	0	0	0	0	NEGATIVE
RP5078	POSITIVE	1	1	1	1	1	0	1	0	1	0	0	0	0	0	0	POSITIVE
RP4136	NEGATIVE	0	0	0	0	0	0	0	0	0	0	0	0	0	0	0	NEGATIVE
RP2184	POSITIVE	0	0	0	1	0	0	0	0	0	0	0	0	0	0	0	NEGATIVE
RP1090	NEGATIVE	0	0	0	0	0	0	0	0	0	0	0	0	0	0	0	NEGATIVE
RP1124	NEGATIVE	0	0	0	0	0	0	0	0	0	0	0	0	0	0	0	NEGATIVE
RP4075	POSITIVE	0	0	0	0	0	0	0	0	1	0	0	0	0	0	0	NEGATIVE
RP1036	NEGATIVE	0	0	0	0	0	0	0	0	0	0	0	0	0	0	0	NEGATIVE
RP3108	NEGATIVE	0	0	0	0	0	0	0	0	0	0	0	0	0	0	0	NEGATIVE
RP1206	POSITIVE	0	0	0	0	0	0	1	1	0	0	0	0	0	0	1	POSITIVE
RP5073	POSITIVE	0	0	0	0	0	0	1	0	0	0	0	0	0	0	0	POSITIVE
RP5107	NEGATIVE	0	0	0	0	0	0	0	0	0	0	0	0	0	0	0	NEGATIVE
RP1110	POSITIVE	0	0	0	1	0	0	0	1	0	0	0	0	0	0	0	NEGATIVE
RP1134	NEGATIVE	0	0	0	0	0	0	0	0	0	0	0	0	0	0	0	NEGATIVE
RP5037	POSITIVE	0	0	0	0	0	1	0	0	0	0	0	0	0	0	0	POSITIVE
RP2162	POSITIVE	0	0	0	0	0	0	0	0	0	0	0	0	0	0	1	NEGATIVE
RP5101	POSITIVE	1	1	0	1	0	0	1	0	1	1	0	1	0	0	0	POSITIVE
RP4115	NEGATIVE	0	0	0	0	0	0	0	0	0	0	0	0	0	0	0	NEGATIVE
RP2145	POSITIVE	0	0	0	1	0	0	1	0	0	0	0	0	0	0	0	POSITIVE
RP2034	NEGATIVE	0	0	0	0	0	0	0	0	0	0	0	0	0	0	0	NEGATIVE
RP1184	POSITIVE	1	1	0	1	0	0	0	0	1	0	0	0	0	0	0	POSITIVE
RP2049	POSITIVE	1	1	0	0	0	0	0	0	0	0	0	0	0	0	0	POSITIVE
RP4110	NEGATIVE	0	0	0	0	0	0	0	0	0	0	0	0	0	0	0	NEGATIVE
RP5055	POSITIVE	0	0	0	0	0	0	0	0	0	0	1	0	0	0	0	NEGATIVE
RP1127	NEGATIVE	0	0	0	0	0	0	0	0	0	0	0	0	0	0	0	NEGATIVE
RP2094	POSITIVE	0	0	0	0	0	0	0	0	1	1	0	0	0	0	0	NEGATIVE
RP1114	POSITIVE	0	1	0	1	1	0	0	0	0	0	0	0	0	0	1	POSITIVE			YES	MB	0	B
RP2026	POSITIVE	0	1	0	0	1	0	0	0	0	0	0	0	0	0	0	POSITIVE
RP1025	NEGATIVE	0	0	0	0	0	0	0	0	0	0	0	0	0	0	0	NEGATIVE
RP1205	POSITIVE	0	0	0	1	0	0	0	0	0	0	0	0	0	0	0	NEGATIVE
RP5131	NEGATIVE	0	0	0	0	0	0	0	0	0	0	0	0	0	0	0	NEGATIVE
RP4080	POSITIVE	1	0	0	1	0	0	1	0	0	0	0	0	1	0	1	POSITIVE	NEGATIVE	ND	YES	MB	0	B
RP2027	POSITIVE	0	0	0	1	0	0	0	0	0	0	0	0	0	0	0	NEGATIVE
RP1056	POSITIVE	0	0	0	0	0	1	0	1	0	0	0	0	0	0	0	POSITIVE
RP1020	POSITIVE	0	0	0	1	1	0	1	0	0	0	0	0	0	0	0	POSITIVE
RP5095	NEGATIVE	0	0	0	0	0	0	0	0	0	0	0	0	0	0	0	NEGATIVE
RP1054	POSITIVE	0	1	0	1	0	0	0	0	1	0	0	0	1	0	0	NEGATIVE
RP2028	NEGATIVE	0	0	0	0	0	0	0	0	0	0	0	0	0	0	0	NEGATIVE
RP2031	POSITIVE	0	0	0	1	0	0	1	0	1	0	0	0	0	0	0	POSITIVE
RP1123	POSITIVE	0	0	0	1	0	0	0	0	0	1	0	0	0	1	1	NEGATIVE
RP2005	NEGATIVE	0	0	0	0	0	0	0	0	0	0	0	0	0	0	0	NEGATIVE
RP4085	NEGATIVE	0	0	0	0	0	0	0	0	0	0	0	0	0	0	0	NEGATIVE
RP5020	NEGATIVE	0	0	0	0	0	0	0	0	0	0	0	0	0	0	0	NEGATIVE
RP4033	NEGATIVE	0	0	0	0	0	0	0	0	0	0	0	0	0	0	0	NEGATIVE
RP2036	POSITIVE	0	0	0	0	0	0	0	0	1	0	0	0	0	0	0	NEGATIVE
RP5085	NEGATIVE	0	0	0	0	0	0	0	0	0	0	0	0	0	0	0	NEGATIVE
RP3009	NEGATIVE	0	0	0	0	0	0	0	0	0	0	0	0	0	0	0	NEGATIVE
RP1078	NEGATIVE	0	0	0	0	0	0	0	0	0	0	0	0	0	0	0	NEGATIVE
RP1191	POSITIVE	0	0	0	0	1	1	1	0	0	0	0	0	0	0	0	POSITIVE
RP4107	POSITIVE	1	1	0	0	0	1	0	0	0	0	1	0	0	0	0	POSITIVE
RP2058	POSITIVE	1	1	1	1	1	0	1	0	1	0	0	1	0	1	0	POSITIVE
RP4117	POSITIVE	0	0	0	1	0	0	1	0	0	0	0	0	0	0	0	POSITIVE
RP5013	POSITIVE	0	0	0	1	1	0	0	1	1	0	1	0	1	0	0	POSITIVE
RP4036	POSITIVE	0	0	0	0	0	1	0	0	0	0	0	0	0	1	1	POSITIVE	NEGATIVE	ND	YES	MB	1	B
RP1040	POSITIVE	1	1	0	0	1	0	0	0	0	0	1	0	0	0	0	POSITIVE
RP1147	POSITIVE	0	1	0	1	1	0	0	0	0	0	0	0	0	0	0	POSITIVE
RP3055	POSITIVE	1	1	1	1	0	0	1	1	1	0	1	0	0	0	0	POSITIVE
RP3039	POSITIVE	0	0	0	0	0	1	0	0	0	0	0	0	0	0	0	POSITIVE
RP4104	POSITIVE	1	1	0	1	1	1	0	0	0	0	0	1	0	0	0	POSITIVE
RP2096	NEGATIVE	0	0	0	0	0	0	0	0	0	0	0	0	0	0	0	NEGATIVE
RP3096	NEGATIVE	0	0	0	0	0	0	0	0	0	0	0	0	0	0	0	NEGATIVE
RP2143	NEGATIVE	0	0	0	0	0	0	0	0	0	0	0	0	0	0	0	NEGATIVE
RP1065	POSITIVE	0	0	0	0	0	1	0	0	0	0	0	0	0	0	0	POSITIVE

## Sheet: GEO
ID	Sex	Date of birth	Age	IgA INDEX	IgM INDEX	IgG INDEX	IgM PGL-I INDEX
RP1158	M	1994-04-11	30	1.31	0.65	1.25	0.455045
RP4142	M	1971-02-20	53	4.01	0.69	5.38	1.22353
RP1068	M	1997-08-15	27	0.641667	1.19444	0.72	0.3
RP1136	F	27/03/1976	48	0.36	0.56	0.53	0.237943
RP1007	M	22/09/1981	43	1.62083	0.877778	0.99	0.606928
RP5126	M	01/12/1974	50	0.79	0.4	0.71	0.236128
RP2217	F	1950-06-11	74	9.24	1.17	1.47	0.380744
RP4083	F	23/08/1953	71	0.458333	0.944444	0.84	0.312697
RP3020	M	1961-01-20	63	1.66	0.47	0.62	0.168988
RP4127	M	1952-01-26	72	1.9375	0.372222	0.86	0.2
RP5070	F	30/06/1979	45	0.8875	1.15556	0.6	0.330563
RP5063	F	1990-06-06	34	0.49	0.64	0.45	0.867529
RP1035	F	2000-04-27	24	0.9625	1.13333	0.75	1.27283
RP4129	F	1985-11-14	39	2.44583	1.21111	1.08	0.578929
RP1080	F	1982-01-14	42	0.69	1.44	1.48	0.948045
RP1196	F	11/11/1960	64	0.96	0.31	0.71	0.705146
RP5031	F	1968-07-23	56	1.28	0.4	0.64	0.464871
RP5113	F	1963-02-28	61	0.39	0.58	0.53	0.276491
RP2187	F	10/09/1975	49	1.17083	1.37778	0.48	0.551818
RP1002	F	1982-04-20	42	1.05	1.39	1.08	0.600279
RP1092	M	13/07/1976	48	0.21	0.54	3.35	1.0154
RP2153	F	1966-09-17	58	0.34	0.17	0.41	0.205537
RP3100	F	26/07/1975	49	0.529167	0.294444	0.38	0.240964
RP2178	F	1962-08-10	62	1.24	0.3	0.44	0.133521
RP4128	M	1958-06-13	66	1.44583	0.594444	0.7	0.273047
RP2079	M	18/07/1948	76	1.35	0.56	0.72	0.376514
RP5025	M	08/05/1956	68	0.42	0.17	0.38	0.290328
RP2154	M	21/12/1953	71	2.14	0.86	0.52	0.947652
RP5050	F	1956-12-21	68	0.529167	1.82778	0.7	0.0807274
RP2006	F	1958-10-21	66	0.81	0.79	0.61	0.467945
RP2011	F	11/10/1994	30	1.13	0.44	1.13	0.498866
RP2186	F	14/03/1980	44	1.44583	0.866667	0.91	0.180462
RP2202	F	13/05/1988	36	0.708333	0.661111	0.39	0.370312
RP2221	F	07/11/1954	70	1.57	0.48	0.71	0.111615
RP2012	F	1956-11-20	68	0.43	0.24	0.55	0.614306
RP4141	F	1953-06-18	71	0.645833	0.805556	0.5	0.165902
RP5123	M	01/01/1965	59	1.26667	2.81667	0.8	0.289494
RP2123	M	1948-12-06	76	0.783333	1.02778	1.12	0.18371
RP3110	F	1977-04-06	47	2.02083	3.62222	1.08	0.532089
RP5017	F	17/09/1971	53	4.1875	0.905556	1.32	0.0777665
RP1082	F	19/07/1961	63	0.695833	0.422222	0.59	0.236325
RP1118	F	1947-04-17	77	0.720833	1.83889	3.56	0.197997
RP4021	M	20/03/1954	70	0.38	0.75	0.31	0.443828
RP3007	F	08/01/1974	50	0.74	4.54	0.62	0.284564
RP4077	F	2000-04-30	24	0.420833	0.788889	0.4	0.399697
RP5036	M	29/06/2003	21	0.43	1.05	0.67	0.520172
RP5058	F	22/02/1968	56	1.0875	0.944444	0.7	0.343901
RP2139	F	1963-11-29	61	0.67	0.99	0.95	0.620248
RP2090	M	12/01/1954	70	1.42	1.3	1.28	0.365601
RP1116	M	1980-09-13	44	0.7625	2.16667	0.66	1.48845
RP4093	F	20/10/1948	76	0.78	0.4	0.71	0.414828
RP1001	M	05/09/1964	60	2.3	0.64	0.9	0.596087
RP2070	M	1984-09-20	40	2.57083	1.41111	0.82	0.985849
RP3051	M	1960-08-30	64	0.8625	1.73333	0.74	0.00521567
RP4028	M	29/11/1961	63	2.05417	0.561111	0.81	0.134914
RP5072	F	1980-03-07	44	0.945833	0.85	0.51	0.491563
RP5098	F	1967-10-19	57	0.654167	0.444444	0.44	0.426478
RP2041	F	26/02/1956	68	1.03	0.23	0.43	0.272109
RP1141	M	08/08/1979	45	0.76	0.83	0.54	0.12
RP5040	F	1960-05-13	64	0.46	0.37	0.6	0.201818
RP5014	F	26/02/1953	71	1.62917	0.577778	0.92	0.171086
RP5090	M	04/05/1944	80	0.62	0.24	0.48	0.419627
RP2003	F	18/09/1978	46	1.95	1.25	0.94	0.878169
RP2083	M	1994-03-10	30	1.71	0.79	0.5	1.11499
RP1044	F	1977-05-05	47	1.70417	1.74444	1.08	0.15
RP2149	M	30/03/1983	41	1.5125	0.872222	0.89	0.107316
RP2072	M	11/04/1959	65	1.81	0.25	0.4	0.478373
RP1046	M	2004-11-26	20	0.783333	0.477778	0.62	0.996466
RP1095	F	1951-10-27	73	1.3	0.522222	0.56	0.184868
RP1034	M	01/09/1984	40	0.554167	0.566667	0.51	0.674862
RP5082	F	1969-08-28	55	0.87	0.34	0.58	0.244925
RP1053	M	1966-12-03	58	1.17	0.17	0.32	0.743664
RP2068	M	1983-12-17	41	0.99	0.4	1	0.672996
RP3103	F	1963-03-02	61	0.929167	3.3	0.96	0.422393
RP2025	F	1982-05-11	42	0.7	1.27	0.76	0.36075
RP3094	F	09/11/1981	43	1.2375	1.19444	0.7	0.523653
RP2146	M	1943-01-30	81	0.829167	1.14444	0.6	0.485649
RP2141	M	2010-02-02	14	1.34	1.05	0.91	0.947652
RP1146	M	20/11/1998	26	0.51	0.67	0.86	0.251838
RP2152	F	1937-04-11	87	0.904167	0.4	0.48	0.170977
RP3043	M	15/07/1966	58	0.93	0.5	1.39	0.289991
RP4062	F	22/10/1957	67	0.78	0.68	0.71	0.509394
RP1154	M	1964-05-21	60	1.33	0.53	0.82	0.338678
RP5065	M	05/10/2001	23	0.4	0.74	0.64	0.846791
RP4194	M	05/09/2003	21	0.591667	1.05556	0.66	0.616948
RP3052	M	22/02/1955	69	0.475	0.922222	0.52	0.204454
RP2151	M	1937-03-22	87	1.9375	0.627778	0.72	0.556586
RP5118	M	23/07/1954	70	0.62	0.26	0.46	0.372589
RP1139	M	07/01/1959	65	2.11	0.55	0.73	0.07
RP3081	M	1952-07-04	72	1.68333	0.411111	0.54	0.101184
RP2176	M	28/09/1969	55	2.01	0.58	0.32	0.215929
RP5088	M	1946-01-12	78	1.16	1.25	0.91	0.159287
RP4143	M	07/08/2009	15	0.35	0.583333	0.37	0.281688
RP1183	M	1960-08-06	64	0.53	2.56	0.92	0.208417
RP3023	M	15/02/1958	66	1.06	0.43	0.42	0.281646
RP1093	F	1951-10-23	73	2.075	0.661111	0.92	0.688015
RP5010	F	08/05/1993	31	0.925	1.31111	0.68	0.762112
RP2118	M	1994-10-22	30	1.4	2.19444	1.18	0.847612
RP4022	F	09/01/1994	30	0.3	1.15	1.34	1.80469
RP2134	F	10/11/1970	54	0.28	0.51	0.39	1.0386
RP2060	F	10/11/1944	80	1.64167	0.5	0.78	0.0454727
RP2199	F	25/07/1970	54	0.44	0.34	0.53	0.183592
RP5018	F	1955-08-09	69	1.25	0.361111	0.66	0.33526
RP1009	F	1949-10-07	75	1.275	1.06111	0.69	0.449378
RP1152	F	14/05/1971	53	1.55833	1.51111	0.72	1.10635
RP2004	F	1966-11-22	58	1.38	0.15	0.63	0.492682
RP3040	F	1990-09-26	34	0.63	0.33	0.51	0.322328
RP2014	M	10/10/1975	49	0.6	0.3	0.46	0.756545
RP5094	F	1962-08-14	62	0.53	0.3	0.57	0.196968
RP5054	M	1978-06-04	46	1.93	0.25	0.48	0.397473
RP1189	F	22/12/1974	50	1.32917	0.705556	0.82	1.7785
RP1181	M	17/02/1967	57	1.68	0.42	0.81	0.609621
RP3005	M	1982-12-12	42	1.19	0.25	0.32	0.062588
RP1097	M	1991-09-27	33	0.62	0.47	0.66	1.20882
RP2073	F	03/11/1952	72	0.01	0.63	0.64	0.318309
RP4001	F	1984-03-01	40	0.12	0.23	2.57	0.263523
RP1140	F	04/03/1987	37	0.89	0.71	1.02	0.39773
RP4006	M	11/01/1976	48	0.3	0.38	0.62	0.197957
RP1028	F	1972-03-16	52	0.6	0.4	0.55	0.183134
RP5069	F	1957-03-16	67	0.983333	1.25556	0.43	0.311723
RP5062	F	08/12/1965	59	1.1	0.41	0.54	0.47524
1057	M	1962-11-20	62	1.64167	0.316667	0.68	0.222593
RP3062	M	12/01/1977	47	0.37	0.34	0.74	0.478798
RP5024	M	08/08/1996	28	0.83	1.25	0.74	1.20106
RP3105	M	1975-01-21	49	1.32917	0.505556	0.58	0.132392
RP4103	M	13/08/1991	33	1	0.61	0.76	0.160131
RP5080	F	1944-03-15	80	1.02917	1.21667	0.68	0.556647
RP2075	F	1962-04-03	62	2.01	0.42	0.94	0.150969
RP1167	F	1957-04-11	67	1.06667	4.29444	0.53	0.189709
RP4061	F	1954-08-01	70	0.54	0.34	0.52	0.419871
RP5067	F	1954-04-05	70	2.7875	1.1	1.1	0.277467
RP1052	F	04/09/1965	59	0.54	0.32	0.55	0.243841
RP2157	F	1978-03-25	46	0.75	0.59	0.66	0.307724
RP3115	F	2003-07-28	21	1.70833	0.922222	1.41	0.37448
RP2071	F	2005-05-24	19	1.03	1.02	0.44	1.36964
RP5079	F	1954-11-29	70	0.74	0.32	0.69	0.0582339
RP1162	F	1947-06-14	77	0.93	0.73	0.76	2.15365
RP2056	F	09/06/1969	55	1.15417	2.95	1.99	0.775881
RP4054	F	05/04/1957	67	0.57	0.74	0.41	0.28874
RP2220	F	1954-09-15	70	1.97	0.51	0.88	0.454806
RP5078	F	1972-02-15	52	0.666667	1.36667	0.75	0.354542
RP4136	F	01/12/1953	71	1.46667	0.338889	0.43	0.0898636
RP2184	F	1971-03-08	53	0.491667	1.19444	0.52	0.448547
RP1090	F	1954-05-22	70	0.8625	0.966667	0.9	0.404137
RP1124	M	1993-06-17	31	0.583333	0.555556	0.58	0.141273
RP4075	F	1988-05-16	36	0.43	0.33	0.58	0.534611
RP1036	M	1988-04-05	36	0.404167	1.19444	0.77	2.07937
RP3108	F	1977-07-14	47	1.5375	0.805556	0.82	0.447611
RP1206	M	10/05/1968	56	1.89583	0.966667	0.88	0.0907764
RP5107	F	1986-01-23	38	0.2375	0.977778	0.74	0.637147
RP1110	M	1977-04-04	47	1.28333	0.216667	0.59	0.197997
RP1134	F	1992-09-18	32	0.94	0.59	0.74	0.394256
RP5037	F	1987-02-21	37	0.64	1.36	0.8	0.158989
RP2162	M	1991-08-29	33	1.07	0.64	0.44	0.454806
RP5101	M	1969-06-26	55	0.51	0.64	0.53	0.349403
RP4115	M	1958-06-19	66	0.816667	1.40556	0.78	2.5
RP2145	M	22/06/1968	56	2.2125	1.51667	0.78	0.381971
RP2034	M	1994-05-25	30	1.13	0.56	0.8	0.399918
RP1184	M	22/11/1955	69	0.73	0.37	0.58	0.260522
RP2049	M	1994-07-19	30	0.37	0.5	0.5	0.727685
RP4110	M	1991-12-16	33	0.01	0.3	0.39	0.53335
RP5055	F	1993-10-24	31	1.75	1.22222	0.87	0.707651
RP1127	F	29/03/1969	55	0.71	1.67	0.97	1.38598
RP2094	F	1970-04-19	54	1.48	0.4	0.38	0.558405
RP1114	F	27/12/1971	53	1.3875	0.744444	0.94	0.559254
RP1025	F	1976-07-05	48	0.491667	0.783333	0.45	0.32276
RP1205	F	26/02/1975	49	0.566667	1.12222	0.67	0.399467
RP5131	F	1999-11-07	25	0.529167	0.644444	0.46	0.333
RP4080	M	06/08/1979	45	0.8	1.25	0.61	0.552263
RP2027	M	1975-06-01	49	2.9	1.08	1.15	0.855494
RP1020	M	1969-04-03	55	1.7125	1.31111	0.77	0.12
RP5095	F	17/03/1965	59	1.23333	0.661111	0.52	0.222659
RP1054	F	1978-05-27	46	0.6	0.26	0.45	0.250056
RP2028	F	14/03/1965	59	3.16	0.43	1.4	0.204082
RP2031	F	1967-08-27	57	0.38	0.36	0.57	0.620491
RP1123	F	1975-02-03	49	2.19583	1.55	0.94	1.61176
RP4085	F	23/04/1989	35	0.608333	1.56111	0.59	1.50592
RP5020	M	02/09/1992	32	0.67	0.64	0.66	1.02997
RP4033	F	05/04/1978	46	0.38	0.6	0.55	0.206784
RP2036	F	1969-01-05	55	1.01	0.74	0.53	0.251495
RP5085	F	12/01/1950	74	1.15	0.39	0.78	0.369956
RP3009	F	10/09/1971	53	0.52	0.46	0.42	0.184635
RP1078	F	10/04/1999	25	0.3	0.18	0.36	0.202936
RP1191	F	11/08/1986	38	1.44167	1.53333	1.12	1.09767
RP4107	F	19/04/1994	30	0.93	0.31	0.43	0.283697
RP2058	F	1978-12-27	46	1.41667	1.48333	0.93	0.221907
RP4117	M	04/08/1981	43	0.279167	2.49444	0.62	1.4
RP4036	M	1971-05-15	53	0.65	1.74	1.13	0.607742
RP1040	F	13/07/1981	43	1.08	0.6	1.6	0.298766
RP1147	F	1967-12-30	57	0.54	0.43	0.42	1.10982
RP3055	M	31/03/1994	30	0.7375	0.938889	0.5	0.583112
RP3039	M	27/06/1991	33	2.2625	1.32778	0.99	0.274344
RP4104	M	29/03/1959	65	0.85	0.45	0.79	0.234523
RP2096	M	19/11/1967	57	2.63	0.63	0.68	0.425625
RP2143	M	1983-09-09	41	0.98	0.74	1.04	0.693004

## Sheet: Clinically evaluated
ID	IgA anti-Mce1A (O.D)	IgA INDEX	IgA Result	IgM anti-Mce1A (O.D)	IgM INDEX	IgM Result	IgG Anti-Mce1A (O.D)	IgG INDEX	IgG Result	IgM anti-PGLNEGATIVEI (O.D)	IgM PGL-I INDEX	PGL-I Result	LSQ Result	MaLeSQs Result	IgM anti-Mce1A+ and MaLeSQs+	IgM anti-Mce1A+ or MaLeSQs+	Diagnosis
RP1035	0.231	0.9625	NEGATIVE	0.204	1.13333	POSITIVE	0.187	0.75	NEGATIVE	0.4403	1.27283	NEGATIVE	NEGATIVE	NEGATIVE	NEGATIVE	POSITIVE	NO
RP1093	0.498	2.075	POSITIVE	0.119	0.661111	NEGATIVE	0.229	0.92	NEGATIVE	0.238	0.688015	NEGATIVE	POSITIVE	POSITIVE	NEGATIVE	POSITIVE	YES
RP1095	0.312	1.3	POSITIVE	0.094	0.522222	NEGATIVE	0.141	0.56	NEGATIVE	0.06395	0.184868	NEGATIVE	POSITIVE	POSITIVE	NEGATIVE	POSITIVE	NO
RP1110	0.308	1.28333	POSITIVE	0.039	0.216667	NEGATIVE	0.148	0.59	NEGATIVE	0.057	0.197997	NEGATIVE	POSITIVE	NEGATIVE	NEGATIVE	NEGATIVE	NO
RP1114	0.333	1.3875	POSITIVE	0.134	0.744444	NEGATIVE	0.234	0.94	NEGATIVE	0.161	0.559254	NEGATIVE	POSITIVE	POSITIVE	NEGATIVE	POSITIVE	YES
RP1116	0.183	0.7625	NEGATIVE	0.39	2.16667	POSITIVE	0.165	0.66	NEGATIVE	0.4285	1.48845	NEGATIVE	NEGATIVE	NEGATIVE	NEGATIVE	POSITIVE	NO
RP1152	0.374	1.55833	POSITIVE	0.272	1.51111	POSITIVE	0.181	0.72	NEGATIVE	0.3185	1.10635	NEGATIVE	POSITIVE	POSITIVE	POSITIVE	POSITIVE	YES
RP1183	0.128	0.53	NEGATIVE	0.472	2.56	POSITIVE	0.23	0.92	NEGATIVE	0.06	0.208417	NEGATIVE	POSITIVE	POSITIVE	POSITIVE	POSITIVE	YES
RP2003	0.469	1.95	POSITIVE	0.231	1.25	POSITIVE	0.235	0.94	NEGATIVE	0.213	0.878169	NEGATIVE	POSITIVE	POSITIVE	POSITIVE	POSITIVE	NO
RP2006	0.195	0.81	NEGATIVE	0.146	0.79	NEGATIVE	0.152	0.61	NEGATIVE	0.1135	0.467945	NEGATIVE	POSITIVE	POSITIVE	NEGATIVE	POSITIVE	NO
RP2014	0.143	0.6	NEGATIVE	0.056	0.3	NEGATIVE	0.116	0.46	NEGATIVE	0.1835	0.756545	NEGATIVE	NEGATIVE	NEGATIVE	NEGATIVE	NEGATIVE	NO
RP2056	0.277	1.15417	POSITIVE	0.531	2.95	POSITIVE	0.498	1.99	POSITIVE	0.2265	0.775881	POSITIVE	POSITIVE	POSITIVE	POSITIVE	POSITIVE	NO
RP2070	0.617	2.57083	POSITIVE	0.254	1.41111	POSITIVE	0.205	0.82	NEGATIVE	0.271	0.985849	NEGATIVE	POSITIVE	POSITIVE	POSITIVE	POSITIVE	NO
RP2141	0.321	1.34	POSITIVE	0.194	1.05	POSITIVE	0.228	0.91	NEGATIVE	0.2605	0.947652	NEGATIVE	NEGATIVE	NEGATIVE	NEGATIVE	POSITIVE	NO
RP2153	0.082	0.34	NEGATIVE	0.031	0.17	NEGATIVE	0.102	0.41	NEGATIVE	0.0565	0.205537	NEGATIVE	NEGATIVE	NEGATIVE	NEGATIVE	NEGATIVE	NO
RP2199	0.105	0.44	NEGATIVE	0.063	0.34	NEGATIVE	0.133	0.53	NEGATIVE	0.088	0.183592	NEGATIVE	POSITIVE	POSITIVE	NEGATIVE	POSITIVE	NO
RP2217	2.217	9.24	POSITIVE	0.215	1.17	POSITIVE	0.367	1.47	POSITIVE	0.1825	0.380744	POSITIVE	POSITIVE	POSITIVE	POSITIVE	POSITIVE	NO
RP3051	0.207	0.8625	NEGATIVE	0.312	1.73333	POSITIVE	0.184	0.74	NEGATIVE	0.0025	0.00521567	NEGATIVE	NEGATIVE	NEGATIVE	NEGATIVE	POSITIVE	NO
RP3103	0.223	0.929167	NEGATIVE	0.594	3.3	POSITIVE	0.239	0.96	NEGATIVE	0.1675	0.422393	NEGATIVE	NEGATIVE	NEGATIVE	NEGATIVE	POSITIVE	YES
RP4001	0.028	0.12	NEGATIVE	0.043	0.23	NEGATIVE	0.642	2.57	POSITIVE	0.1045	0.263523	POSITIVE	POSITIVE	NEGATIVE	NEGATIVE	NEGATIVE	NO
RP4028	0.493	2.05417	POSITIVE	0.101	0.561111	NEGATIVE	0.203	0.81	NEGATIVE	0.0535	0.134914	NEGATIVE	POSITIVE	POSITIVE	NEGATIVE	POSITIVE	YES
RP4036	0.157	0.65	NEGATIVE	0.321	1.74	POSITIVE	0.282	1.13	POSITIVE	0.241	0.607742	POSITIVE	POSITIVE	POSITIVE	POSITIVE	POSITIVE	YES
RP4054	0.136	0.57	NEGATIVE	0.136	0.74	NEGATIVE	0.103	0.41	NEGATIVE	0.1145	0.28874	NEGATIVE	NEGATIVE	NEGATIVE	NEGATIVE	NEGATIVE	NO
RP4075	0.103	0.43	NEGATIVE	0.061	0.33	NEGATIVE	0.146	0.58	NEGATIVE	0.212	0.534611	NEGATIVE	POSITIVE	NEGATIVE	NEGATIVE	NEGATIVE	NO
RP4080	0.192	0.8	NEGATIVE	0.225	1.25	POSITIVE	0.152	0.61	NEGATIVE	0.219	0.552263	NEGATIVE	POSITIVE	POSITIVE	POSITIVE	POSITIVE	YES
RP4104	0.205	0.85	NEGATIVE	0.083	0.45	NEGATIVE	0.198	0.79	NEGATIVE	0.093	0.234523	NEGATIVE	POSITIVE	POSITIVE	NEGATIVE	POSITIVE	NO
RP4136	0.352	1.46667	POSITIVE	0.061	0.338889	NEGATIVE	0.108	0.43	NEGATIVE	0.026	0.0898636	NEGATIVE	NEGATIVE	NEGATIVE	NEGATIVE	NEGATIVE	NO
RP4142	0.962	4.01	POSITIVE	0.127	0.69	NEGATIVE	1.344	5.38	POSITIVE	0.354	1.22353	POSITIVE	POSITIVE	POSITIVE	NEGATIVE	POSITIVE	YES
RP5010	0.222	0.925	NEGATIVE	0.236	1.31111	POSITIVE	0.17	0.68	NEGATIVE	0.2205	0.762112	NEGATIVE	POSITIVE	POSITIVE	POSITIVE	POSITIVE	YES
RP5031	0.308	1.28	POSITIVE	0.074	0.4	NEGATIVE	0.159	0.64	NEGATIVE	0.1345	0.464871	NEGATIVE	POSITIVE	POSITIVE	NEGATIVE	POSITIVE	NO
RP5037	0.153	0.64	NEGATIVE	0.251	1.36	POSITIVE	0.199	0.8	NEGATIVE	0.046	0.158989	NEGATIVE	POSITIVE	POSITIVE	POSITIVE	POSITIVE	NO
RP5040	0.111	0.46	NEGATIVE	0.069	0.37	NEGATIVE	0.149	0.6	NEGATIVE	0.05	0.201818	NEGATIVE	POSITIVE	POSITIVE	NEGATIVE	POSITIVE	NO
RP5050	0.127	0.529167	NEGATIVE	0.329	1.82778	POSITIVE	0.174	0.7	NEGATIVE	0.02	0.0807274	NEGATIVE	POSITIVE	POSITIVE	POSITIVE	POSITIVE	NO
RP5069	0.236	0.983333	NEGATIVE	0.226	1.25556	POSITIVE	0.108	0.43	NEGATIVE	0.091	0.311723	NEGATIVE	POSITIVE	POSITIVE	POSITIVE	POSITIVE	YES
RP5070	0.213	0.8875	NEGATIVE	0.208	1.15556	POSITIVE	0.149	0.6	NEGATIVE	0.0965	0.330563	NEGATIVE	POSITIVE	NEGATIVE	NEGATIVE	POSITIVE	YES
RP5082	0.208	0.87	NEGATIVE	0.062	0.34	NEGATIVE	0.145	0.58	NEGATIVE	0.0715	0.244925	NEGATIVE	NEGATIVE	NEGATIVE	NEGATIVE	NEGATIVE	NO
RP5094	0.128	0.53	NEGATIVE	0.056	0.3	NEGATIVE	0.143	0.57	NEGATIVE	0.0575	0.196968	NEGATIVE	POSITIVE	POSITIVE	NEGATIVE	POSITIVE	NO

## Sheet: VENN POSITIVES - CASES
IgA INDEX	IgM INDEX	IgG INDEX	IgM PGL-I INDEX
RP4142	RP5070	RP4142	RP4142
RP4028	RP3103	RP4036	RP1152
RP1093	RP1183
RP1152	RP5010
RP1114	RP1152
	RP5069
	RP4080
	RP4036

## Sheet: VENN POSITIVES - TOTAL
IgA INDEX	IgM INDEX	IgG INDEX	IgM PGL-I INDEX
RP1158	RP1068	RP1158	RP1035
RP1007	RP2217	RP2217	RP1092
RP2217	RP1035	RP4129	RP1116
RP3020	RP4129	RP1080	RP2083
RP4127	RP1080	RP1002	RP4022
RP4129	RP2187	RP1092	RP1189
RP5031	RP1002	RP2011	RP5024
RP2187	RP5050	RP2123	RP2071
RP1002	RP5123	RP3110	RP1036
RP2178	RP2123	RP5017	RP4115
RP4128	RP3110	RP1118	RP1127
RP2079	RP1118	RP2090	RP1123
RP2154	RP3007	RP1044	RP4085
RP2011	RP5036	RP3043	RP1191
RP2186	RP2090	RP2118	RP4117
RP2221	RP1116	RP4022
RP5123	RP2070	RP4001
RP3110	RP3051	RP1140
RP5017	RP2003	RP5067
RP5058	RP1044	RP3115
RP2090	RP2025	RP2056
RP1001	RP3094	RP2027
RP2070	RP2146	RP2028
RP2041	RP2141	RP1191
RP5014	RP4194	RP1040
RP2003	RP5088	RP2143
RP2083	RP2118
RP1044	RP4022
RP2149	RP1009
RP2072	RP5024
RP1095	RP5080
RP1053	RP1167
RP3094	RP5067
RP2141	RP2071
RP1154	RP2056
RP2151	RP5078
RP1139	RP2184
RP3081	RP1036
RP2176	RP5037
RP5088	RP4115
RP3023	RP2145
RP2118	RP5055
RP2060	RP1127
RP5018	RP1205
RP1009	RP2027
RP2004	RP1020
RP5054	RP1123
RP1189	RP4085
RP1181	RP1191
RP3005	RP2058
RP5062	RP4117
1057	RP3039
RP3105
RP5080
RP2075
RP1167
RP5067
RP3115
RP2071
RP2056
RP2220
RP4136
RP3108
RP1206
RP1110
RP2162
RP2145
RP2034
RP5055
RP2094
RP2027
RP1020
RP5095
RP2028
RP1123
RP2036
RP5085
RP1191
RP2058
RP1040
RP3039
RP2096
